# Supplementary material for: Genomewide association study for onset age in Parkinson disease
Source: BMC Med Genet. 2009 Sep 22;10:98. doi: 10.1186/1471-2350-10-98 (PMC2758866; doi:10.1186/1471-2350-10-98)
Supplement: Additional file 1 — Supplementary Tables. The excel file includes three supplementary tables. Supplementary Table S1 includes regions showing associations at p < 0.0001 for the additive model GWAS meta-analysis and study-specific results. Supplementary Table S2 includes regions showing associations at p < 0.0001 for the dominant model GWAS meta-analysis and study-specific results. Supplementary Table S3 includes Regions showing associations at p < 0.0001 for the recessive model GWAS meta-analysis and study-specific results [file 1471-2350-10-98-S1.XLS]

## Sheet: Table S1
Supplementary Table S1. Regions showing associations at p <0.0001 for the additive model GWAS meta-analysis and study-specific results
						GenePD-PROGENI		Mayo-Perlegen LEAPS		GWAS Meta-analysis
Chr	Regiona showing association at p <0.0001	Genes in Regionb	Top SNP in Region	SNP positiona	Allele	effect	p-value	effect	p-value	Direction of effect	effect	p-value
10	52738610	PRKG1	rs12261736	52738610	T	-3.61	1.8x10-7	-1.17	4.0x10-1	--	-3.13	3.5x10-7
10	127726296-127738829	ADAM12	rs7076519	127738829	C	-2.71	9.3x10-6	-2.53	2.5x10-2	--	-2.67	6.0x10-7
15	25670842	OCA2	rs17565841	25670842	A	-4.66	2.7x10-6	-3.64	1.7x10-1	--	-4.53	9.1x10-7
14	46979882-47231437	MDGA2	rs10147486	47054769	T	2.21	3.1x10-4	2.89	8.0x10-4	++	2.44	9.2x10-7
17	12798299-12805988	RICH2	rs11078097	12798955	T	2.85	5.0x10-6	1.54	1.9x10-1	++	2.56	2.9x10-6
7	29514849	CHN2	rs1420143	29514849	C	2.08	1.4x10-4	2.58	8.1x10-3	++	2.2	3.6x10-6
1	160182125-160202745	ATF6	rs10918270	160182125	A	-2.12	1.1x10-4	-1.9	1.6x10-2	--	-2.05	4.8x10-6
13	26148071-26180684	WASF3	rs4771006	26180684	A	2.35	1.6x10-3	2.59	1.6x10-3	++	2.46	7.3x10-6
6	42054418-42282456	CCND3|TAF8| GUCA1A|GUCA1B| MRPS10	rs6936388	42275464	T	2.45	4.2x10-4	2.98	7.2x10-3	++	2.6	9.2x10-6
20	23925072-23937930	GGTLC1	rs3887942	23925072	G	3.38	1.0x10-3	6.18	1.5x10-3	++	4	1.0x10-5
9	130016378-130020885	DNM1	rs3003602	130020885	C	2.1	2.2x10-4	2.32	1.7x10-2	++	2.16	1.0x10-5
16	63560092-63650880	CDH11	rs1079008	63628424	C	1.42	7.1x10-3	2.95	1.4x10-4	++	1.91	1.1x10-5
5	141089754-141107849	CENTD3	rs7703270	141095999	T	-2.59	1.2x10-3	-4.21	1.8x10-3	--	-3.01	1.1x10-5
6	6182116-6182116	F13A1	rs9504730	6182116	T	-4.48	3.7x10-4	-6.03	8.8x10-3	--	-4.84	1.1x10-5
18	27292121	DSG3	rs1941184	27292121	C	-2.18	2.9x10-4	-2.1	1.6x10-2	--	-2.16	1.2x10-5
13	29553181-29645950	CR592782| KATNAL1	rs478410	29554081	G	-2.75	2.3x10-5	-2.17	3.5x10-1	--	-2.71	1.3x10-5
16	80079415-80079782	CMIP	rs2926003	80079782	T	1.82	7.0x10-4	2.12	8.7x10-3	++	1.91	1.8x10-5
4	18884327-19247828		rs17509863	19247828	T	1.84	1.3x10-2	4.19	9.3x10-5	++	2.61	1.8x10-5
20	54187784-54219710	MC3R	rs6092262	54196534	G	2.51	1.4x10-5	0.99	2.5x10-1	++	2.04	1.9x10-5
2	134065966-134068118	NAP5	rs17817136	134065966	T	-3.16	1.8x10-4	-4.3	3.7x10-2	--	-3.32	2.0x10-5
6	154853289	CNKSR3	rs1572662	154853289	A	2.36	1.5x10-4	3.71	5.5x10-2	++	2.49	2.5x10-5
7	122176538-122294695	RNF148|CADPS2	rs37903	122198859	G	2.8	4.2x10-4	2.59	2.5x10-2	++	2.73	2.8x10-5
8	140860914-140895852	TRAPPC9	rs7834010	140860914	A	2.21	1.9x10-5	0.82	3.7x10-1	++	1.88	2.8x10-5
12	11023058-11066681	PRR4|PRH1|TAS2R50|TAS2R49| TAS2R48	rs7301545	11042297	C	2.12	1.1x10-4	1.44	9.5x10-2	++	1.93	3.0x10-5
12	72249650-72264130		rs10785052	72249650	T	2.2	1.5x10-3	2.91	6.1x10-3	++	2.42	3.0x10-5
9	91031792-91037247	SHC3|CKS2	rs11137545	91031792	G	2.48	3.5x10-4	1.83	2.8x10-2	++	2.21	3.1x10-5
10	95033460-95124949	FER1L3	rs4917747	95092192	G	-2.05	1.7x10-3	-3.05	5.0x10-3	--	-2.31	3.2x10-5
6	143077595-143096077	HIVEP2	rs12192768	143095586	G	-1.95	3.9x10-4	-2.46	3.1x10-2	--	-2.04	3.3x10-5
11	6072994-6078008	OR56B4	rs10839512	6078008	C	-1.7	3.4x10-3	-2.75	2.1x10-3	--	-2.02	3.3x10-5
X	141295295		rs6529005	141295295	A	-2.57	2.4x10-4	-2.33	5.8x10-2	--	-2.51	3.4x10-5
19	40953768	C19orf55|SNX26	rs10420134	40953768	G	-2.56	3.2x10-4	-2.67	4.7x10-2	--	-2.58	3.7x10-5
15	52143352-52182570	UNC13C	rs12594549	52174611	G	2.51	5.2x10-4	2.54	2.9x10-2	++	2.52	3.8x10-5
1	82874243-82880355		rs17493817	82874243	G	-2.16	4.1x10-5	-0.97	2.1x10-1	--	-1.78	3.9x10-5
14	77380515	ADCK1	rs2080816	77380515	G	-1.7	3.2x10-3	-2.22	3.9x10-3	--	-1.89	4.1x10-5
13	25050039-25064732	ATP8A2	rs6491069	25050039	A	2.37	8.0x10-4	3.17	1.6x10-2	++	2.54	4.1x10-5
10	106394563-106404621	SORCS3	rs11192148	106404621	G	3.31	1.6x10-4	2.25	9.2x10-2	++	2.99	4.1x10-5
9	23684188	ELAVL2	rs10733392	23684188	C	2.15	3.2x10-4	1.72	4.8x10-2	++	2.01	4.2x10-5
9	115118341	WDR31	rs10817478	115118341	C	-1.9	4.4x10-4	-1.68	3.8x10-2	--	-1.83	4.4x10-5
7	147539143-147541903	CNTNAP2	rs10952735	147539143	G	-2.48	5.7x10-6	1.34	4.2x10-1	-+	-2.1	4.5x10-5
18	4003062-4021134	BC040718	rs10502317	4021134	T	-3.44	1.7x10-4	-2.44	1.1x10-1	--	-3.17	4.7x10-5
1	231505575	PCNXL2	rs1294338	231505575	G	-2.18	5.1x10-4	-2.44	4.0x10-2	--	-2.24	5.1x10-5
12	130552000-130572784		rs10773917	130572784	T	2.19	4.3x10-4	1.95	5.4x10-2	++	2.13	5.7x10-5
17	14155801	HS3ST3B1	rs4791571	14155801	A	-2.31	1.5x10-4	-3.12	1.8x10-1	--	-2.36	5.7x10-5
1	112853709	WNT2B	rs3790606	112853709	C	-1.74	1.1x10-2	-4.43	2.7x10-4	--	-2.39	5.8x10-5
17	31898958	TBC1D3G	rs12601485	31898958	T	-3.54	1.0x10-3	-5.02	1.8x10-2	--	-3.85	6.0x10-5
21	40856732	DSCAM	rs1467751	40856732	C	1.07	5.4x10-2	3.83	1.3x10-5	++	1.87	6.3x10-5
5	158557147-158568002	RNF145	rs6884239	158557147	A	1.5	8.4x10-3	2.57	1.6x10-3	++	1.85	6.8x10-5
3	77064715-77094854	ROBO2	rs17819911	77064715	A	-2.59	2.7x10-4	-2.23	1.2x10-1	--	-2.51	7.0x10-5
9	124436833	OR1B1	rs237625	124436833	G	-4.29	6.5x10-4	-5.35	4.1x10-2	--	-4.49	7.1x10-5
7	20145390	7A5	rs2241056	20145390	T	-2.23	7.4x10-3	-5.25	7.6x10-4	--	-2.91	7.2x10-5
8	144642574-144644266	ZC3H3	rs11779488	144644266	A	2.28	3.1x10-4	1.71	9.2x10-2	++	2.12	7.4x10-5
12	100876168-100879473	DRAM|CCDC53	rs4764854	100879473	G	-1.89	3.5x10-4	-1.53	8.7x10-2	--	-1.79	7.4x10-5
13	104064919-104070868		rs9558370	104070868	G	-2	1.4x10-3	-2.14	2.0x10-2	--	-2.05	7.5x10-5
14	93567649-93575036	OTUB2	rs2295216	93575036	G	-1.62	1.0x10-2	-3.29	9.4x10-4	--	-2.11	7.6x10-5
9	8869086	PTPRD	rs7865131	8869086	G	-2.18	2.3x10-2	-4.61	4.0x10-4	--	-3.05	7.6x10-5
8	39525039-39527743	tMDC|ADAM18	rs10095849	39527743	G	-2.52	3.7x10-4	-2	8.5x10-2	--	-2.38	7.8x10-5
5	172785484	STC2	rs1445787	172785484	T	2.03	2.7x10-4	1.99	1.4x10-1	++	2.03	7.9x10-5
12	25112841-25118634	LRMP	rs11047806	25112841	A	-1.95	1.6x10-2	-5	2.8x10-4	--	-2.74	8.0x10-5
10	27411653	ANKRD26	rs10829174	27411653	T	1.67	2.6x10-3	2.07	1.0x10-2	++	1.8	8.0x10-5
17	27733073-27791063	ZNF207|PSMD11	rs9916114	27791063	T	-2.13	7.3x10-5	-0.9	2.5x10-1	--	-1.74	8.2x10-5
13	64237527-64237576		rs9540213	64237576	T	-2.41	2.9x10-4	-2.05	1.3x10-1	--	-2.34	8.2x10-5
6	113048381-113049634		rs1556973	113049634	T	2.45	3.1x10-5	0.67	4.6x10-1	++	1.92	8.8x10-5
4	42333943	ATP8A1	rs898500	42333943	G	1.36	7.2x10-3	2.38	2.5x10-3	++	1.66	9.3x10-5
X	40966445-40978357	USP9X	rs4827256	40978357	A	-2.57	3.5x10-5	-0.58	6.2x10-1	--	-2.13	9.5x10-5
11	87557318	RAB38	rs7943882	87557318	A	2.36	1.8x10-4	1.3	1.7x10-1	++	2.04	9.6x10-5

## Sheet: Table S2
Supplementary Table S2. Regions showing associations at p <0.0001 for the dominant model GWAS meta-analysis and study-specific results
						GenePD-PROGENI		Mayo-Perlegen LEAPS		GWAS Meta-analysis
Chr	Regiona showing association at p <0.0001	Genes in Regionb	Top SNP in Region	SNP positiona	Allele	effect	p-value	effect	p-value	Direction of effect	effect	p-value
17	12798299-12805988	RICH2	rs9904572	12803084	A	3.57	4.3x10-6	2.72	6.4x10-2	++	3.38	7.2x10-7
10	127726296-127738829	ADAM12	rs7076519	127738829	C	-3.73	1.2x10-5	-3.81	3.0x10-2	--	-3.74	9.3x10-7
1	160182125-160202745	ATF6	rs10918270	160182125	A	-3.26	2.9x10-5	-2.74	1.5x10-2	--	-3.09	1.2x10-6
15	25670842	OCA2	rs17565841	25670842	A	-5.08	4.7x10-6	-3.68	2.0x10-1	--	-4.9	1.9x10-6
2	134065966-134068118	NAP5	rs17817190	134068118	G	-3.87	3.9x10-5	-5.27	2.1x10-2	--	-4.07	2.5x10-6
12	130543167-130577457		rs10773917	130572784	T	3.15	3.8x10-5	2.58	3.5x10-2	++	2.99	3.7x10-6
18	27292121	DSG3	rs1941184	27292121	C	-2.94	1.3x10-4	-2.94	1.0x10-2	--	-2.94	3.7x10-6
20	23925072-23937930	GGTLC1	rs3887942	23925072	G	4.17	7.2x10-4	7.1	1.5x10-3	++	4.85	6.4x10-6
19	40953768	C19orf55|SNX26	rs10420134	40953768	G	-3.21	5.8x10-5	-3.12	5.1x10-2	--	-3.19	7.1x10-6
10	52738610	PRKG1	rs12261736	52738610	T	-4.03	9.5x10-6	-2.04	2.8x10-1	--	-3.66	7.3x10-6
2	20233043	SDC1	rs870526	20233043	C	3.11	1.6x10-4	3.18	1.8x10-2	++	3.13	7.7x10-6
6	154853289-155626970	CNKSR3|CLDN20| RBM16|TIAM2| TFB1M	rs1572662	154853289	A	3.57	4.1x10-5	4.89	7.5x10-2	++	3.69	7.8x10-6
11	32790992-32847324	PRRG4|QSER1	rs956322	32828061	T	-3.51	3.1x10-5	-2.14	8.9x10-2	--	-3.09	9.5x10-6
12	3724604-3724728	EFCAB4B	rs11062784	3724728	A	3.65	1.7x10-5	3.74	3.6x10-1	++	3.65	1.0x10-5
3	107531450		rs13094374	107531450	A	-2.32	2.1x10-3	-4.3	9.4x10-4	--	-2.82	1.4x10-5
5	158557147-158568002	RNF145	rs2043268	158568002	A	2.25	2.9x10-3	3.49	1.2x10-3	++	2.66	1.6x10-5
7	105249944	ATXN7L1	rs10245474	105249944	A	2.02	7.4x10-3	4.48	1.7x10-4	++	2.73	1.7x10-5
7	122163554-122294695	CADPS2	rs929569	122163554	T	2.66	5.4x10-4	2.82	1.2x10-2	++	2.71	1.7x10-5
10	73124450-73124489	CDH23	rs1234326	73124489	A	-4.14	8.7x10-5	-3.45	8.4x10-2	--	-3.99	1.7x10-5
13	29632645-29645950	KATNAL1	rs9508667	29645950	G	-2.18	8.3x10-3	-4.54	2.4x10-4	--	-2.92	2.1x10-5
21	37861973-37890556	DYRK1A|KCNJ6	rs9981415	37887891	G	2.28	5.0x10-3	3.94	7.5x10-4	++	2.82	2.1x10-5
6	42275464	GUCA1B	rs6936388	42275464	T	3.04	6.0x10-4	3.61	1.3x10-2	++	3.19	2.3x10-5
10	106394563-106404621	SORCS3	rs11192148	106404621	G	3.54	1.7x10-4	2.82	5.5x10-2	++	3.33	2.5x10-5
16	48281021	ZNF423	rs1861341	48281021	C	-3.04	2.9x10-4	-3.53	3.4x10-2	--	-3.14	2.6x10-5
11	6072994-6078008	OR56B4	rs11040741	6077582	A	-2.71	3.4x10-3	-4.43	1.6x10-3	--	-3.23	2.7x10-5
6	6182116	F13A1	rs9504730	6182116	T	-4.79	5.4x10-4	-6.27	1.7x10-2	--	-5.12	2.8x10-5
12	100876168-100885070	DRAM|CCDC53	rs4764854	100879473	G	-3.1	8.2x10-5	-2.11	1.4x10-1	--	-2.87	2.9x10-5
5	141095999-141107849	CENTD3	rs7703270	141095999	T	-2.7	2.6x10-3	-4.37	2.3x10-3	--	-3.17	2.9x10-5
3	77557508	ROBO2	rs11127593	77557508	T	-3.12	5.1x10-5	-2.1	3.2x10-1	--	-3	3.1x10-5
1	231505575	PCNXL2|KIAA1804	rs1294338	231505575	G	-2.8	2.9x10-4	-2.92	4.7x10-2	--	-2.82	3.3x10-5
13	26170502	WASF3	rs2094499	26170502	C	-2.56	3.4x10-3	-3.56	3.2x10-3	--	-2.9	3.8x10-5
15	52174611-52175261	UNC13C	rs2115820	52175261	G	2.99	4.0x10-4	2.81	4.0x10-2	++	2.94	4.0x10-5
5	50021409-50157380	PARP8	rs32396	50142196	A	2.83	1.9x10-4	1.96	8.0x10-2	++	2.56	4.4x10-5
14	46988979-47054769	MDGA2	rs10147486	47054769	T	2.36	1.9x10-3	2.93	7.8x10-3	++	2.54	4.4x10-5
18	72381591	ZNF516	rs10164068	72381591	C	-3.19	1.6x10-4	-8.56	5.6x10-2	--	-3.38	4.4x10-5
22	36886206-36898779	PLA2G6	rs4821751	36894403	C	-2.14	6.1x10-3	-3.57	1.5x10-3	--	-2.61	4.4x10-5
19	51373397-51377690	IGFL2|IGFL1	rs12974081	51373397	T	3.04	3.0x10-4	5.53	4.2x10-2	++	3.26	4.8x10-5
14	77246604-77380515	C14orf156|ADCK1	rs1076496	77246604	G	-2.39	2.6x10-3	-2.86	7.3x10-3	--	-2.56	5.6x10-5
4	19207649-19247828		rs17568214	19207649	C	2.74	3.1x10-3	3.94	5.1x10-3	++	3.1	5.7x10-5
14	90777948-90784166	GPR68	rs933531	90778000	A	2.56	1.1x10-3	2.75	2.1x10-2	++	2.61	5.9x10-5
2	88228007-88311850	FABP1|THNSL2	rs7564776	88311850	G	-2.04	6.4x10-3	-3.93	1.4x10-3	--	-2.56	5.9x10-5
8	4421124	CSMD1	rs2725059	4421124	G	2.91	7.9x10-4	5.29	1.8x10-2	++	3.22	6.4x10-5
6	113070552-113072717		rs9387092	113071045	C	3.16	1.4x10-4	2.2	2.1x10-1	++	2.99	6.5x10-5
2	56315027-56330138	CCDC85A	rs12996636	56315027	T	-2.3	6.3x10-3	-3.51	2.7x10-3	--	-2.72	6.6x10-5
9	77967757-77986342	PCSK5	rs1411956	77967757	G	2.64	5.9x10-4	4.07	3.6x10-2	++	2.84	6.8x10-5
17	31898958	TBC1D3G|ZNHIT3	rs12601485	31898958	T	-3.89	1.5x10-3	-6.06	1.2x10-2	--	-4.33	6.8x10-5
20	42448695	HNF4A	rs6031580	42448695	A	-2.78	2.1x10-4	-3.24	1.5x10-1	--	-2.82	6.9x10-5
9	115118341	WDR31	rs10817478	115118341	C	-2.65	4.2x10-4	-2.03	6.3x10-2	--	-2.45	7.1x10-5
7	111854865-111862529	IFRD1	rs11771128	111862529	A	-2.94	1.2x10-4	-1.53	1.8x10-1	--	-2.5	7.1x10-5
5	172714540-172784183	STC2	rs1862428	172717220	C	-2.66	3.6x10-4	-6.8	3.3x10-2	--	-2.87	7.2x10-5
4	42317727-42324374	ATP8A1	rs7654745	42317727	T	2.28	2.5x10-3	2.88	9.7x10-3	++	2.47	7.2x10-5
9	130016378-130020885	DNM1	rs2502731	130016378	C	2.35	1.7x10-3	3.38	1.3x10-2	++	2.59	7.5x10-5
16	3206072	OR1F2	rs2550401	3206072	G	1.44	7.1x10-2	4.9	2.0x10-5	++	2.58	7.6x10-5
9	90869638-91037247	SHC3	rs11137545	91031792	G	3.21	5.9x10-4	2.22	4.0x10-2	++	2.79	7.6x10-5
1	88793122	PKN2	rs306298	88793122	A	2.37	1.5x10-3	3.23	1.7x10-2	++	2.57	7.7x10-5
16	63560092-63634145	CDH11	rs4967866	63560092	T	2.37	3.4x10-3	3.17	7.3x10-3	++	2.62	8.0x10-5
8	20801320		rs7822570	20801320	C	-2.46	2.8x10-3	-3.22	9.4x10-3	--	-2.69	8.2x10-5
8	140857481-140895852	TRAPPC9	rs7828992	140895852	G	3.57	1.0x10-5	0.33	8.0x10-1	++	2.7	8.7x10-5
1	158595428-158595428	NCSTN	rs12724113	158595428	A	-2.3	2.2x10-3	-3.88	9.4x10-3	--	-2.62	8.8x10-5
9	124436833	OR1B1	rs237625	124436833	G	-4.7	8.9x10-4	-6.25	3.6x10-2	--	-4.98	9.1x10-5
1	196787758	ATP6V1G3	rs17659788	196787758	G	-3.57	4.7x10-3	-4.27	6.8x10-3	--	-3.85	9.2x10-5
1	112853709-112853709	WNT2B	rs3790606	112853709	C	-2.51	9.2x10-3	-5.69	9.5x10-4	--	-3.28	9.4x10-5
5	114700267	CCDC112	rs2121099	114700267	C	2.5	1.2x10-3	2.48	3.2x10-2	++	2.5	9.4x10-5
12	70399859	TMEM19|RAB21	rs327779	70399859	T	-2.66	3.6x10-4	-2.14	1.1x10-1	--	-2.54	9.5x10-5
4	43487286		rs1713526	43487286	A	-2.6	1.8x10-3	-3.36	1.8x10-2	--	-2.79	9.5x10-5

## Sheet: Table S3
Supplementary Table S3. Regions showing associations at p <0.0001 for the recessive model GWAS meta-analysis and study-specific results
						GenePD-PROGENI		Mayo-Perlegen LEAPS		GWAS Meta-analysis
Chr	Region showing association at p <0.0001	Nearest genes within 100kb of Region	Top SNP in Region	SNP position	Allele	effect	p-value	effect	p-value	Direction of effect	effect	p-value
7	147539143-147539591	CNTNAP2	rs10952735	147539143	G	-4.95	6.9x10-8	2.85	4.9x10-1	-+	-4.58	2.5x10-7
2	20230616-20237767	SDC1	rs11899121	20231454	C	-3.41	8.0x10-5	-3.33	1.6x10-2	--	-3.39	3.5x10-6
11	32852240	PRRG4|QSER1	rs10767971	32852240	T	4.23	9.3x10-6	2.35	1.3x10-1	++	3.71	4.3x10-6
21	25206535-25225081	BC040319	rs17770708	25206535	A	-17.06	6.8x10-7	3.81	6.9x10-1	-+	-14.75	4.5x10-6
1	148849062	MCL1|ENSA	rs1355637	148849062	T	-5.1	2.3x10-3	-14.25	4.1x10-5	--	-6.83	5.1x10-6
17	14155801	HS3ST3B1	rs4791571	14155801	A	-5.18	1.3x10-5	-6.39	2.4x10-1	--	-5.23	5.9x10-6
12	30060462-30088479		rs12829697	30067223	G	-10.51	8.5x10-5	-10.33	3.0x10-2	--	-10.47	7.0x10-6
7	29512026-29514849	CHN2	rs1420143	29514849	C	3.31	7.9x10-4	6.05	1.3x10-3	++	3.9	7.3x10-6
1	2335959	PEX10	rs7556447	2335959	G	-13.34	2.1x10-5	-11.11	1.9x10-1	--	-13.08	7.9x10-6
7	76242426-76255687		rs17663983	76243177	T	-16.72	1.2x10-5	-25.53	4.6x10-1	--	-16.83	8.1x10-6
13	29553181-29561754		rs676495	29561754	T	-6.9	1.9x10-5	-11.27	2.4x10-1	--	-7.02	9.1x10-6
10	52738610	PRKG1	rs12261736	52738610	T	-8.48	1.9x10-6	-0.56	8.9x10-1	--	-7.14	9.6x10-6
2	69577214	AAK1	rs7577851	69577214	T	-8.64	1.2x10-4	-8.03	3.1x10-2	--	-8.48	9.8x10-6
14	47005975-47207264	MDGA2	rs6572437	47153969	A	3.89	5.5x10-3	7.44	2.3x10-4	++	5.05	1.1x10-5
7	85612568-85910273		rs1881817	85910273	G	-10.97	9.9x10-5	-9.84	4.2x10-2	--	-10.68	1.1x10-5
12	121394022-121710246	CLIP1|ZCCHC8| RSRC2| KNTC1| GPR81	rs7954006	121697777	C	-6	7.1x10-7	0.4	8.7x10-1	-+	-4.7	1.2x10-5
4	37735159-37814245	TBC1D1|KIAA1108	rs12504099	37806959	A	-6.78	7.7x10-6	-1.25	7.6x10-1	--	-6.13	1.5x10-5
6	155613028-155677685	CLDN20|TFB1M	rs324361	155655809	C	2.82	3.1x10-3	4.69	9.6x10-4	++	3.4	1.6x10-5
21	21726545	NCAM2	rs2826833	21726545	C	-4.14	1.8x10-5	-1.86	2.0x10-1	--	-3.46	1.7x10-5
17	40363477	KIF18B	rs9908100	40363477	C	5.17	1.0x10-3	8.48	3.4x10-3	++	5.93	1.7x10-5
3	122636883	POLQ	rs6800901	122636883	T	3.78	8.6x10-4	4.82	6.3x10-3	++	4.09	1.7x10-5
16	7120900	A2BP1	rs10438594	7120900	C	-8.78	3.3x10-3	-15.42	1.1x10-3	--	-10.69	2.1x10-5
7	156206477-156220075	LMBR1	rs11974194	156206477	C	-13.15	1.2x10-6	-2.38	4.7x10-1	--	-8.89	2.2x10-5
15	92653703-93989176	MCTP2	rs17504636	93988809	T	-8.33	3.9x10-4	-14.03	1.3x10-2	--	-9.17	2.2x10-5
16	3206553	OR1F2	rs2741916	3206553	G	-1.76	4.0x10-2	2.28	9.2x10-2	--	-2.99	2.3x10-5
2	45905033	PRKCE	rs12328510	45905033	G	-11.44	3.1x10-5	-39.5	3.9x10-1	--	-11.54	2.3x10-5
3	149841272-149841622	AGTR1	rs6440565	149841622	T	4.69	8.8x10-3	16.79	1.5x10-5	++	6.85	2.4x10-5
9	6441088-6455465	UHRF2	rs7027361	6441088	A	-3.53	1.1x10-3	-4.11	7.7x10-3	--	-3.72	2.5x10-5
1	209099319-209104421	KCNH1	rs4951669	209099319	C	3.64	4.9x10-4	4.29	2.0x10-2	++	3.8	2.7x10-5
7	38328986	TRGV9|CD3G	rs887458	38328986	C	-2.93	8.9x10-2	-11.74	1.9x10-6	--	-5.87	2.9x10-5
1	119004823		rs12143914	119004823	T	-14.2	1.1x10-5	-3.34	6.0x10-1	--	-12.02	2.9x10-5
10	130618254		rs4751029	130618254	G	-23.74	5.7x10-5	-38.79	2.6x10-1	--	-24.17	2.9x10-5
11	19977140-19977829	NAV2	rs2625305	19977829	T	-11.11	6.8x10-4	-14.36	1.4x10-2	--	-11.88	3.0x10-5
5	141092793-141093458	CENTD3	rs7711255	141093458	G	-5.63	1.0x10-3	-9.86	5.8x10-3	--	-6.42	3.1x10-5
1	81247477-82880355		rs17493817	82874243	G	-3.56	2.4x10-4	-2.73	5.0x10-2	--	-3.29	3.4x10-5
1	155656365	FCRL5	rs4971147	155656365	C	-4.1	2.7x10-4	-4.32	5.5x10-2	--	-4.14	3.6x10-5
8	5107296-5961250		rs11136971	5961250	A	-4.9	5.4x10-5	-2.54	2.1x10-1	--	-4.28	3.7x10-5
20	55479178	RBM38|HMG1L1	rs6025582	55479178	T	-9.23	4.6x10-4	-15.93	2.1x10-2	--	-10.08	3.9x10-5
16	77138639-77141793	WWOX	rs2667648	77138639	T	-6.57	7.0x10-5	-3.91	2.2x10-1	--	-6.02	3.9x10-5
3	132719937	MRPL3|CPNE4	rs1843604	132719937	A	-7.61	1.2x10-5	-1.89	4.8x10-1	--	-5.93	4.4x10-5
14	50900116		rs8019638	50900116	G	-11.32	3.7x10-3	-21.34	1.8x10-3	--	-13.79	4.4x10-5
6	133087505-133118756	VNN3|VNN2	rs2294758	133087505	A	-3.84	1.6x10-3	-4.41	1.0x10-2	--	-4.03	4.6x10-5
17	72119342	ST6GALNAC1| ST6GALNAC2	rs11077846	72119342	G	-14.06	2.8x10-4	-17.55	6.6x10-2	--	-14.55	4.7x10-5
4	173981597-173997138	GALNT17	rs4696031	173986682	T	11.79	2.3x10-4	14.58	8.7x10-2	++	12.13	4.8x10-5
1	198709741	ZNF281|KIF14	rs12146113	198709741	A	-10.31	1.3x10-5	-2.41	5.2x10-1	--	-8.08	4.9x10-5
5	14291243	TRIO	rs11743665	14291243	T	-4.76	3.4x10-3	-7.15	3.7x10-3	--	-5.49	5.0x10-5
7	34267632	BMPER|AAA1	rs970437	34267632	A	-7.88	9.9x10-3	-13.28	1.1x10-3	--	-9.84	5.3x10-5
1	206508623-206519604	PLXNA2	rs11588788	206508623	A	4.24	1.8x10-4	5.46	1.3x10-1	++	4.34	5.5x10-5
4	98518159-98530848		rs986825	98526951	A	5.33	3.2x10-4	3.31	4.5x10-2	++	4.43	5.5x10-5
3	74235355-74261065		rs278392	74260410	T	5.07	3.3x10-4	5.03	7.5x10-2	++	5.06	5.7x10-5
7	51514706		rs6592927	51514706	A	-9.63	6.3x10-4	-8.68	3.9x10-2	--	-9.33	6.2x10-5
5	18774653		rs2962209	18774653	T	-6.25	2.8x10-6	-0.6	7.4x10-1	--	-4.27	6.4x10-5
6	143077595-143093947	AK055933|HIVEP2	rs3850224	143077595	A	-3.63	5.2x10-4	-5.08	4.4x10-2	--	-3.84	6.7x10-5
13	105440310		rs9587050	105440310	A	-4.77	5.3x10-4	-5.87	4.8x10-2	--	-4.96	6.7x10-5
5	136487882	SPOCK1	rs11746979	136487882	C	-6.42	5.3x10-4	-5.29	4.9x10-2	--	-6.06	6.7x10-5
9	31176289-31238789		rs1333614	31226307	G	-2.99	3.2x10-3	-3.97	6.8x10-3	--	-3.3	7.0x10-5
3	99403587	OR5H15	rs7644271	99403587	T	-6.29	1.1x10-3	-9.07	2.0x10-2	--	-6.83	7.2x10-5
6	19869697-19881909	ID4	rs6908034	19881909	A	6.76	1.3x10-3	12.43	1.1x10-2	++	7.65	7.2x10-5
12	66098074		rs11176729	66098074	T	-11.15	7.5x10-4	-11.1	4.0x10-2	--	-11.14	7.4x10-5
16	20041805	GPR139	rs4426354	20041805	C	-5.43	1.3x10-3	-9.15	1.5x10-2	--	-6.06	7.9x10-5
18	30273370	DTNA	rs17666499	30273370	G	6.71	2.0x10-3	6.09	1.5x10-2	++	6.44	8.0x10-5
1	204714660	IKBKE	rs2297546	204714660	G	-4.58	1.2x10-2	-10.25	6.4x10-4	--	-6.12	8.1x10-5
17	68619276-68629931	SLC39A11|SSTR2	rs11655490	68625159	A	-10.53	3.8x10-5	-1.02	8.8x10-1	--	-9.35	8.5x10-5
20	54187784-54207048	MC3R	rs6069640	54207048	A	5.86	1.3x10-5	0.8	7.1x10-1	++	4.46	8.6x10-5
5	36227782-36229764	SKP2|C5orf33	rs7719357	36227782	A	-4.01	1.0x10-4	-1.89	2.2x10-1	--	-3.35	8.6x10-5
13	26180684	WASF3|GPR12	rs4771006	26180684	A	3.62	5.1x10-3	3.81	6.4x10-3	++	3.71	8.8x10-5
5	133033240	FSTL4	rs2215189	133033240	T	5.02	6.0x10-4	5.69	6.0x10-2	++	5.14	8.8x10-5
10	113970284-113971425	GPAM	rs17129638	113971425	C	-9.3	5.0x10-3	-8.76	6.8x10-3	--	-9.02	9.1x10-5
22	18139437	TBX1	rs737869	18139437	C	4.18	2.1x10-4	4.62	2.3x10-1	++	4.21	9.4x10-5
4	5894219	CRMP1	rs2286281	5894219	T	-4.05	1.5x10-3	-4.47	2.4x10-2	--	-4.17	9.7x10-5
3	187665183-187667022	LOC253573	rs6764306	187665183	C	3.02	4.7x10-4	2.94	9.0x10-2	++	3	9.7x10-5
8	61452975-61469669	CA8	rs6471873	61456326	T	-2.12	3.1x10-2	-5.1	2.6x10-4	--	-3.12	9.7x10-5
